# Supplementary material for: Impact of resistance training intensity on body composition and nutritional intake among college women with overweight and obesity: a cluster randomized controlled trial
Source: Front Public Health. 2025 May 30;13:1589036. doi: 10.3389/fpubh.2025.1589036 (PMC12162680; doi:10.3389/fpubh.2025.1589036)
Supplement: Supplementary file 2 [file Supplementary_file_2.xlsx]

## Sheet: DATA nutritional intake
ID	height	weight	age	depression	anxiety	stress	mealtime	menstrual_cycle	menstrual_time	VO2MAX	HR during training	BMI	Body_fat_percentage	Waist_circumference	energy_intake	protein_intake	Fat_intake	carbohydrate_intake	TIME	GROUP
1	1.53	60.59	18.11	2	4	4	29.48	31	7	28.7	109	25.03	23.06	85.9	1661.71	48.11	40.04	217.84	1	1
2	1.55	64.44	18.21	2	5	6	32.11	32	20	27.9	110	25.07	23.35	87	1689.05	50.21	45.67	223.42	1	1
3	1.55	65.67	18.21	2	6	8	34.32	33	9	26.1	113	25.12	24.26	87.2	1894.64	53.22	47.73	225.56	1	1
4	1.57	67.67	18.41	3	7	9	36.21	33	15	25.4	113	25.41	24.37	87.2	1920.83	56.33	48.38	233.34	1	1
5	1.57	70.47	18.41	5	8	11	37.89	34	11	25.3	113	25.58	25.28	89.4	1950.64	60.23	50.79	235.53	1	1
6	1.57	70.57	18.42	5	9	12	38.33	28	8	25	112	26.69	27.36	90.2	2169.55	65.12	54.29	236.43	1	1
7	1.6	71.58	18.56	6	11	13	39.34	30	17	24.9	111	26.79	27.56	90.4	2174.83	70.23	56.82	246.77	1	1
8	1.6	72.49	18.77	7	11	16	40.61	29	21	24.8	114	26.83	27.75	90.9	2191.72	75.16	59.16	259.38	1	1
9	1.6	73.56	18.84	7	13	17	41.72	31	7	24.8	114	26.89	28.13	92.1	2193.05	80.18	68.85	276.85	1	1
10	1.6	73.58	18.85	8	15	18	42.33	35	26	24.7	114	28.01	28.39	94.3	2205.88	80.25	72.85	316.05	1	1
11	1.6	74.65	18.89	8	15	19	43.64	33	19	24.6	122	29.89	28.67	96.1	2210.77	85.28	82.54	333.52	1	1
12	1.6	75.56	18.91	8	16	21	44.55	28	3	24.4	120	31.95	28.96	96.2	2214.85	90.21	84.88	346.13	1	1
13	1.63	76.57	18.98	9	17	21	46.79	34	11	24.1	107	31.99	29.26	96.6	2322.25	96.32	87.41	356.47	1	1
14	1.63	76.67	18.99	10	18	22	47.87	32	13	23.7	117	32.38	31.24	96.9	2344.96	99.21	90.91	357.37	1	1
15	1.63	79.47	19.23	11	19	23	49.46	29	24	23.2	115	32.71	32.15	98.3	2474.87	104.11	93.32	359.56	1	1
16	1.65	81.49	19.23	12	21	24	50.67	30	21	22.5	114	32.75	32.26	99.3	2501.06	107.22	93.97	367.34	1	1
17	1.65	82.68	19.31	13	22	25	51.11	31	4	22.1	116	33.19	33.17	99.5	2706.65	110.23	96.03	369.48	1	1
18	1.67	86.55	19.61	14	23	26	52.62	29	8	21.5	119	33.66	33.46	100.4	2733.99	112.34	101.66	375.06	1	1
19	1.53	61.74	18.11	2	4	5	36.55	32	21	29.4	120	25.07	22.01	85.5	1655.31	47.29	40.93	225.63	1	2
20	1.54	62.56	18.44	3	5	6	33.36	34	15	28.3	118	25.1	22.59	85.6	1720.12	51.25	41.28	211.33	1	2
21	1.54	65.83	18.45	3	6	7	35.62	33	16	26.2	124	25.11	24.07	86.1	1723.07	54.33	42.58	221.67	1	2
22	1.56	65.86	18.54	3	7	8	37.56	31	7	25.5	124	25.13	25.13	88	1823.09	59.45	48.93	231.86	1	2
23	1.56	68.67	18.55	4	7	10	38.45	35	20	25.4	123	25.15	25.46	88	1924.92	60.64	52.39	241.89	1	2
24	1.56	68.76	18.66	6	9	11	39.45	29	9	25.1	123	25.34	26.15	88.5	2021.09	60.27	54.47	262.24	1	2
25	1.59	69.87	18.97	6	10	14	40.51	30	15	25	121	26.05	26.47	88.7	2028.19	64.38	61.25	266.95	1	2
26	1.59	70.46	19.02	7	11	14	40.87	31	23	24.9	125	26.17	27.55	90.3	2039.51	70.25	62.83	273.17	1	2
27	1.59	70.65	19.03	8	12	16	41.33	27	13	24.9	119	26.36	27.69	92.4	2127.96	79.61	70.02	302.56	1	2
28	1.59	74.67	19.04	9	13	17	42.55	32	19	24.8	124	27.17	27.71	92.2	2128.02	82.49	70.02	317.95	1	2
29	1.59	74.86	19.05	9	14	18	44.33	30	7	24.7	126	27.35	27.85	94.2	2216.47	86.05	77.11	322.66	1	2
30	1.59	75.48	19.06	9	14	20	45.53	31	9	24.5	124	31.17	28.93	95.9	2227.79	95.82	78.89	326.78	1	2
31	1.62	76.56	19.31	11	16	20	45.78	30	7	24.2	132	31.47	29.25	96.1	2234.89	97.93	85.57	338.17	1	2
32	1.62	76.65	19.32	12	17	21	48.89	34	18	23.8	130	31.51	29.94	96.5	2331.06	98.56	87.65	363.23	1	2
33	1.62	78.43	19.33	12	19	22	50.76	31	4	23.3	127	32.03	30.27	96.4	2432.89	99.75	91.11	373.26	1	2
34	1.64	80.49	19.38	13	20	23	52.66	33	15	22.6	125	32.48	31.32	98.5	2532.91	104.87	97.46	383.45	1	2
35	1.64	82.76	19.48	14	21	24	55.77	32	24	22.2	133	32.64	32.82	98.6	2535.86	107.95	98.76	389.49	1	2
36	1.65	83.58	19.72	15	22	25	57.75	29	6	21	125	33.22	33.39	99	2600.67	111.91	99.11	393.79	1	2
37	1.53	62.49	18.4	2	4	4	34.31	32	17	28.5	136	25.02	23.37	86	1666.25	56.35	40.53	249.47	1	3
38	1.55	63.78	18.34	3	5	6	32.75	29	27	27.7	134	25.03	23.48	86.2	1761.53	52.32	41.64	215.69	1	3
39	1.55	64.71	18.43	3	5	8	33.95	30	7	26.4	133	25.04	23.57	86.7	1767.49	53.34	43.74	238.43	1	3
40	1.57	67.64	18.57	3	6	10	35.21	32	10	25.6	132	25.35	24.05	88.1	1838.44	57.31	44.42	239.33	1	3
41	1.57	68.16	18.63	4	8	11	36.31	33	8	25.1	131	25.54	24.38	88.9	1908.42	59.44	49.64	243.67	1	3
42	1.57	71.03	18.73	5	9	11	37.34	32	16	24.8	138	25.55	24.68	89.3	1938.56	61.25	58.37	250.42	1	3
43	1.6	72.55	18.83	7	10	13	38.71	32	28	24.7	137	26.05	25.58	89.9	1970.45	62.37	62.42	250.67	1	3
44	1.6	72.56	19.04	7	11	16	39.55	31	15	24.6	137	26.11	26.54	90.2	2038.56	63.44	65.27	255.34	1	3
45	1.6	73.04	19.14	8	12	16	40.66	30	19	24.6	137	26.85	26.55	92.9	2137.52	96.76	67.39	257.37	1	3
46	1.6	73.57	19.23	8	13	17	41.44	34	12	24.5	136	30.85	28.61	93.9	2139.58	97.88	71.59	346.92	1	3
47	1.6	74.06	19.24	8	14	17	42.55	35	15	24.4	138	30.99	28.62	94.6	2236.53	97.95	73.71	358.59	1	3
48	1.6	75.58	19.25	9	15	20	43.89	33	13	24.2	138	31.05	29.58	96	2308.65	97.96	76.56	358.84	1	3
49	1.63	76.06	19.34	9	15	21	45.11	32	20	23.9	139	31.15	30.48	96.8	2338.55	98.86	80.61	358.89	1	3
50	1.63	77.99	19.39	10	18	22	46.87	27	25	23.5	141	31.96	30.78	97.7	2368.68	99.76	89.34	359.79	1	3
51	1.63	80.47	19.49	11	18	23	48.35	32	3	22.5	140	32.47	31.11	97.9	2438.66	100.24	94.56	365.59	1	3
52	1.65	82.52	19.52	13	20	23	50.12	34	5	22.3	145	32.49	31.59	98.5	2509.61	102.73	95.24	369.93	1	3
53	1.65	83.24	19.56	14	21	25	53.16	31	19	21.6	143	32.55	31.68	99.3	2515.57	103.89	97.34	370.83	1	3
54	1.67	84.63	19.61	15	21	26	55.23	29	7	21.3	136	33.46	31.79	99.8	2610.85	106.95	98.45	393.57	1	3
55	1.53	60.66	18.21	2	5	4	32.11	29	21	28.4	106	25.09	22.77	86	1693.17	44.27	40.27	206.46	1	4
56	1.55	63.03	18.31	3	5	6	33.22	30	9	27.6	105	25.17	23.06	86.1	1708.26	48.19	41.29	222.77	1	4
57	1.55	64.37	18.51	3	6	7	34.32	31	7	25.8	105	25.24	23.18	86.4	1809.08	56.09	42.57	223.56	1	4
58	1.57	69.31	18.59	3	7	10	35.21	32	18	25.1	104	25.29	24.98	87.9	1879.25	60.58	49.09	224.73	1	4
59	1.57	71.34	18.61	4	8	12	38.21	33	4	25	102	25.31	25.95	88.9	1918.16	61.68	53.74	240.79	1	4
60	1.57	72.33	18.69	5	9	14	37.33	34	15	24.9	99	25.35	26.09	90.1	1958.11	67.61	56.52	254.42	1	4
61	1.6	72.35	18.72	6	10	14	39.45	32	8	24.7	106	25.43	26.48	90.8	2048.25	70.48	60.08	263.34	1	4
62	1.6	72.74	18.79	7	11	15	40.33	32	14	24.6	97	26.19	26.58	91.1	2059.14	75.59	62.37	288.63	1	4
63	1.6	73.05	18.81	7	11	15	41.33	31	18	24.5	108	26.35	27.55	92.8	2158.13	80.28	65.03	301.04	1	4
64	1.6	73.63	18.81	8	13	16	42.45	31	26	24.5	106	30.85	28.51	93.1	2158.17	80.88	75.23	301.04	1	4
65	1.6	73.73	18.91	8	14	16	43.33	34	9	24.3	106	31.45	28.91	94.4	2257.16	85.57	77.89	315.45	1	4
66	1.6	73.94	19.24	9	15	18	45.89	35	17	24.1	110	31.57	29.28	95.2	2268.05	90.68	80.18	336.74	1	4
67	1.63	74.95	19.25	9	16	20	46.55	32	11	23.8	107	31.75	29.67	95.9	2358.19	93.57	83.74	347.66	1	4
68	1.63	75.34	19.28	10	18	21	47.87	28	2	23.4	116	31.96	29.78	97.1	2398.14	99.46	86.82	361.29	1	4
69	1.63	77.37	19.36	11	19	22	48.86	30	10	22.9	116	31.99	30.78	98	2437.05	100.57	90.87	379.31	1	4
70	1.65	82.31	19.46	13	21	26	51.77	32	13	22.2	113	32.11	32.59	99.5	2507.22	105.48	97.69	379.52	1	4
71	1.65	83.65	19.56	14	22	24	52.66	33	25	21.8	107	32.19	32.69	99.8	2615.03	112.57	98.97	385.52	1	4
72	1.67	86.02	19.64	14	22	27	53.97	35	29	21.7	106	32.7	32.99	100	2616.14	116.89	99.99	386.45	1	4
1	1.53	60.59	18.11	2	4	4	29.48					24.01	20.67	82.4	1386.71	45.61	32.51	170.24	2	1
2	1.55	64.44	18.21	2	5	6	32.11					24.12	21.45	83.8	1381.82	47.53	33.39	173.28	2	1
3	1.55	65.67	18.21	2	6	8	34.32					24.63	22.98	85.2	1456.67	50.59	34.32	186.85	2	1
4	1.57	67.67	18.41	3	7	9	36.21					24.75	24.16	85.8	1601.75	53.64	37.37	207.13	2	1
5	1.57	70.47	18.41	5	8	11	37.89					25.09	25.04	86.9	1530.74	55.54	42.27	210.58	2	1
6	1.57	70.57	18.42	5	9	12	38.33					25.62	25.05	88.1	1688.77	61.59	49.38	212.74	2	1
7	1.6	71.58	18.56	6	11	13	39.34					26.73	25.06	89.2	1638.85	67.35	50.48	237.63	2	1
8	1.6	72.49	18.77	7	11	16	40.61					27.62	26.1	90	1738.75	71.83	53.77	245.88	2	1
9	1.6	73.56	18.84	7	13	17	41.72					28.69	27.14	91.1	1738.83	75.61	57.06	254.13	2	1
10	1.6	73.58	18.85	8	15	18	42.33					29.83	27.15	92	1888.86	81.57	58.16	279.02	2	1
11	1.6	74.65	18.89	8	15	19	43.64					30.32	27.16	92.9	1846.85	87.46	65.27	281.18	2	1
12	1.6	75.56	18.91	8	16	21	44.55					30.51	28.04	94.4	1975.9	89.72	70.17	294.63	2	1
13	1.63	76.57	18.98	9	17	21	46.79					30.75	29.22	94.9	2027.83	92.58	73.22	304.91	2	1
14	1.63	76.67	18.99	10	18	22	47.87					32.27	30.75	96.4	2088.78	95.62	74.15	311.52	2	1
15	1.63	79.47	19.23	11	19	23	49.46					33.82	31.53	97.7	2090.89	97.61	75.03	318.48	2	1
16	1.65	81.49	19.23	12	21	24	50.67								#NULL!	#NULL!	#NULL!	#NULL!	2	1
17	1.65	82.68	19.31	13	22	25	51.11								#NULL!	#NULL!	#NULL!	#NULL!	2	1
18	1.67	86.55	19.61	14	23	26	52.62								#NULL!	#NULL!	#NULL!	#NULL!	2	1
19	1.53	61.74	18.11	2	4	5	36.55					23.77	20.19	80.4	1156.26	35.05	24.95	152.27	2	2
20	1.54	62.56	18.44	3	5	6	33.36					24.09	21.81	81.5	1235.44	36.06	26.91	157.83	2	2
21	1.54	65.83	18.45	3	6	7	35.62					24.63	21.02	83.4	1258.25	37.23	29.23	160.94	2	2
22	1.56	65.86	18.54	3	7	8	37.56					24.68	22.21	84.3	1305.35	38.16	31.06	165.27	2	2
23	1.56	68.67	18.55	4	7	10	38.45					24.71	22.51	84.7	1356.25	41.23	35.27	178.56	2	2
24	1.56	68.76	18.66	6	9	11	39.45					25.2	23.81	85.4	1395.23	45.06	36.22	184.33	2	2
25	1.59	69.87	18.97	6	10	14	40.51					25.27	23.89	86.9	1405.45	46.26	41.25	196.49	2	2
26	1.59	70.46	19.02	7	11	14	40.87					25.29	23.94	87.1	1501.17	52.26	44.23	206.36	2	2
27	1.59	70.65	19.03	8	12	16	41.33					25.49	25.07	88.1	1505.25	53.05	45.16	215.49	2	2
28	1.59	74.67	19.04	9	13	17	42.55					25.69	25.94	89.5	1509.33	59.27	46.24	224.62	2	2
29	1.59	74.86	19.05	9	14	18	44.33					26.31	25.99	89.8	1605.05	63.24	49.34	234.49	2	2
30	1.59	75.48	19.06	9	14	20	45.53					27.09	26.67	90.6	1615.27	67.68	54.21	246.65	2	2
31	1.62	76.56	19.31	11	16	20	45.78					27.25	26.94	92	1654.25	69.29	55.22	252.42	2	2
32	1.62	76.65	19.32	12	17	21	48.89					29.79	27.37	92.2	1702.15	72.36	58.54	265.71	2	2
33	1.62	78.43	19.33	12	19	22	50.76					31.67	28.06	92.6	1755.25	73.29	62.15	270.04	2	2
34	1.64	80.49	19.38	13	20	23	52.66					32.55	28.87	93.9	1775.06	74.46	63.57	273.15	2	2
35	1.64	82.76	19.48	14	21	24	55.77					33.62	29.69	95.8	1854.24	75.47	65.53	278.71	2	2
36	1.65	83.58	19.72	15	22	25	57.75								#NULL!	#NULL!	#NULL!	#NULL!	2	2
37	1.53	62.49	18.4	2	4	4	34.31					24.04	18.39	80.1	1289.32	40.88	38.05	133.48	2	3
38	1.55	63.78	18.34	3	5	6	32.75					24.55	19.53	80.7	1306.31	44.25	41.87	142.74	2	3
39	1.55	64.71	18.43	3	5	8	33.95					25.08	20.51	81.3	1399.39	47.11	42.34	148.39	2	3
40	1.57	67.64	18.57	3	6	10	35.21					25.11	20.55	82.6	1447.23	52.21	42.79	163.94	2	3
41	1.57	68.16	18.63	4	8	11	36.31					25.15	21.73	83.2	1450.29	60.56	45.25	174.67	2	3
42	1.57	71.03	18.73	5	9	11	37.34					25.26	22.11	84.2	1497.32	65.98	48.23	178.27	2	3
43	1.6	72.55	18.83	7	10	13	38.71					25.36	23.01	84.5	1505.26	68.25	48.73	196.25	2	3
44	1.6	72.56	19.04	7	11	16	39.55					25.61	23.19	86.6	1562.23	69.56	62.28	200.9	2	3
45	1.6	73.04	19.14	8	12	16	40.66					25.81	23.19	86.6	1614.35	70.44	62.32	200.9	2	3
46	1.6	73.57	19.23	8	13	17	41.44					26.08	23.37	87.7	1757.29	71.75	75.87	205.55	2	3
47	1.6	74.06	19.24	8	14	17	42.55					26.81	24.27	89.9	1804.31	74.02	76.37	223.53	2	3
48	1.6	75.58	19.25	9	15	20	43.89					29.05	24.65	90	1807.35	79.44	79.35	227.13	2	3
49	1.63	76.06	19.34	9	15	21	45.11					30.65	25.83	90.6	1827.27	87.79	81.81	237.86	2	3
50	1.63	77.99	19.39	10	18	22	46.87					31.98	25.87	91.6	1855.19	92.89	82.26	253.41	2	3
51	1.63	80.47	19.49	11	18	23	48.35					32.62	26.85	92.5	1948.27	95.75	82.73	259.06	2	3
52	1.65	82.52	19.52	13	20	23	50.12					33.32	27.99	93.1	1965.26	99.12	86.55	268.32	2	3
53	1.65	83.24	19.56	14	21	25	53.16								#NULL!	#NULL!	#NULL!	#NULL!	2	3
54	1.67	84.63	19.61	15	21	26	55.23								#NULL!	#NULL!	#NULL!	#NULL!	2	3
55	1.53	60.66	18.21	2	5	4	32.11					24.47	21.03	84.2	1535.31	49.37	39.75	208.59	2	4
56	1.55	63.03	18.31	3	5	6	33.22					24.25	21.99	84.7	1619.41	51.08	40.76	213.56	2	4
57	1.55	64.37	18.51	3	6	7	34.32					24.82	22.95	85.9	1755.45	54.44	43.57	214.67	2	4
58	1.57	69.31	18.59	3	7	10	35.21					25.14	24.23	86	1804.79	56.05	46.97	219.34	2	4
59	1.57	71.34	18.61	4	8	12	38.21					25.25	25.11	87.3	1875.39	58.45	50.83	224.69	2	4
60	1.57	72.33	18.69	5	9	14	37.33					25.38	25.82	87.6	1924.45	61.45	52.87	238.58	2	4
61	1.6	72.35	18.72	6	10	14	39.45					25.66	26.22	88.4	1955.39	64.41	61.05	248.27	2	4
62	1.6	72.74	18.79	7	11	15	40.33					26.74	26.61	90	1984.27	70.75	63.91	274.29	2	4
63	1.6	73.05	18.81	7	11	15	41.33					27.23	26.62	91.1	2045.39	77.45	66.87	285.61	2	4
64	1.6	73.63	18.81	8	13	16	42.45					28.98	26.63	92.2	2136.51	84.15	67.83	296.93	2	4
65	1.6	73.73	18.91	8	14	16	43.33					29.67	27.02	93.8	2155.39	90.49	74.69	322.95	2	4
66	1.6	73.94	19.24	9	15	18	45.89					30.65	27.12	94.6	2166.33	93.45	81.87	332.64	2	4
67	1.63	74.95	19.25	9	16	20	46.55					30.99	27.39	95.1	2245.39	96.45	83.83	346.53	2	4
68	1.63	75.34	19.28	10	18	21	47.87					31.29	30.05	96.2	2285.99	98.85	85.85	351.88	2	4
69	1.63	77.37	19.36	11	19	22	48.86					32.39	30.29	96.3	2385.33	100.46	89.17	356.55	2	4
70	1.65	82.31	19.46	13	21	26	51.77					33.16	31.25	97.5	2407.47	103.82	92.98	357.66	2	4
71	1.65	83.65	19.56	14	22	24	52.66					33.01	32.21	98	2489.37	105.53	93.99	362.63	2	4
72	1.67	86.02	19.64	14	22	27	53.97								#NULL!	#NULL!	#NULL!	#NULL!	2	4
